# Supplementary material for: The transcription factor IbNAC29 positively regulates the carotenoid accumulation in sweet potato
Source: Hortic Res. 2023 Feb 1;10(3):uhad010. doi: 10.1093/hr/uhad010 (PMC10028406; doi:10.1093/hr/uhad010)
Supplement: Web_Material_uhad010 [file web_material_uhad010.zip]

Archive with 1 entries (1 files):
- Supplementary-0119.docx
